# Supplementary material for: Sexual dimorphism in adult Little Stints (Calidris minuta) revealed by DNA sexing and discriminant analysis
Source: PeerJ. 2018 Aug 8;6:e5367. doi: 10.7717/peerj.5367 (PMC6087421; doi:10.7717/peerj.5367)
Supplement: Data S1 — The dataset used in the discriminant function analysis. [file peerj-06-5367-s001.xlsx]

## Sheet: Arkusz1
Nr of individual	before_after_moult	Sex	Mass	Wing	THL	Culmen	Tarsus	Tarsus_Toe
1	after	F	25	104	39.8	19.1	21.9	40
2	after	F	24	101	39.3	19.3	23.3	42
3	after	F	26	103	39.7	18.1	20.8	39
4	after	M	24	98	37.4	17.3	20.1	37
5	after	M	21	101	39.5	18.1	21.3	41
6	after	F	19	102	39.3	18	21.5	40
7	after	F	27	104	41	19.3	22.2	41
8	after	F	27	102	40.2	19.1	21.5
9	after	F	22	100	38.7	17.1		41
10	after	F	22	103	39.6		22.8	41
11	after	F	22	104	38.6	17	23.5	42
12	after	M	21	97	37.9	17	22	40
13	after	M	23	100	40	16.6	22	40
14	after	F	22	104	37.6	16.5	21.8	39
15	after	F	21	105	39.5	18.5	22.4	41
16	after	F	20	102	38.2	16.9	19.9	38
17	after	F	27	100	40.4	19.5	22.4	42
18	after	F	26	102	41.3	20.2	23.2	42
19	after	M	21	95	38.7	17.3	21.9	40
20	after	F		101	40.1	18.8	22.5	41
21	after	M	33	102	38.6	17.7	21.5	41
22	after	F	21	103	40.1	19.1	21.7	40
23	after	F	27	101	39.7	17.8	21.6	40
24	after	F	31	103	40.4	18.6	22.7	42
25	after	F	32	102	39.6	17.8	22.3	42
26	after	M	22	97	38.2	17	21	39
27	after	F	22	102	41.6	20.1	22.6	41
28	after	F	20	100	38.7	18.3	21.6	40
29	after	M	23	99	38	17.3	21.9	40
30	after	F	23	101	39.5	18	21.1	40
31	after	M	20	95	36.4	16.7	21.2	40
32	after	F	24	104	39.2	18.4	22.6	41
33	after	M	21	96	38	16.3	22.8	42
34	after	F	21	103	38.9	17.7	21.5	41
35	after	F	25	106	39.9	19.1	22.3	41
36	after	F	24	105	39.1	17.7	22.6	41
37	after	F	28	103	40.4	19.2	22.5	42
38	after	M	21	97	37.6	16.5	20.3	39
39	after	F	24	104	38.6	18	21.9	40
40	after	F	23	104	39.6	18.7	21.7	40
41	after	F	25	101	39	17.8	20.9	39
42	after	F	25	104	38.1	16.9	22.4	41
43	after	F	23	101	40.6	19.3	22.5	41
44	after	F	24	105	41.1	19.7	22.4	41
45	after	F	28	105	39.4	18.2	20	41
46	after	M	26	101	40.1	19.2	22.5	41
47	after	M	25	98	39	18.2	21.5	40
48	after	M	21	101	38.7	17.7	21	39
49	after	F	23	101	40.8	19.7	23.6	42
50	after	F	26	106	39.5	18	22.7	42
51	after	M	29	101	39.5	18.1	21.5	40
52	after	M	24	97	39.7	18.1	22.4	42
53	after	M	20	96	38.3	17.7	21.3	40
54	after	M	22	100	38.9	17.3	21.1	40
55	after	M	23	99	38.2	16.8	21.9	41
56	after	F	24	103	40	19		42
57	after	M	21	97	37.7	16.5	20.8	39
58	after	F	22	101	38	16.9	22.5	41
59	after	M	22	102	37.7	17	21.9	40
60	after	M	17	97	38.2	16.9	22.6	46
61	after	M	18	97	36.6	16.6	20.6	38
62	after	M	20	96	38.3	17.8	22.9	42
63	after	M	23	101	37.3	17.2	22.2	41
64	after	M	21	97	38.2	17.4	20.2	37
65	after	F	24	102	39.8	19.3	21.5	41
66	after	M	23	100	38.4	16.5	21.6	40
67	after	M	21	100	37.7	17.5	20.8	39
68	after	F	24	100	40.1	18.7	21.6	41
69	after	F	23	99	38.2	17.2	21.5	39
70	after	M	22	98	37.7	17	21.7	39
71	after	F	25	98	37.4	16.8	21.4	39
72	after	F	25	105	40.7	19.5	24	43
73	after	M	25	98	37.6	16.5	21.7	40
74	after	M	23	98	36.6	16.1	22.5	41
75	after	M	24	99	37.1	16.6	21.8	40
76	after	M	22	100	38.8	18	22.3	41
77	after	F	21	102	38.2	17.7	21.7	41
78	after	M	21	100	37.9	16.9	21.8	40
79	after	F	24	103	39.4	17.7	22.6	42
80	after	M	20	98	36.7	15.7	21.4	39
81	after	F	23	102	40	18.9	23.2	42
82	after	F	23	100	39.5	18.4	21.5	39
83	after	F	20	100	40.3	18.8	22.9	42
84	after	F	22	102	38.1	16.8	22.8	42
85	after	M	20	97	38.6	17.5	22.1	41
86	after	F	27	101	38.3	16.7	21.8	41
87	after	M	28	99	38	17.8	20.7	40
88	after	F	25	105	38.6	17.8	22.5	42
89	after	M	21	95	37.2	17.1	21	39
90	after	M	22	100	39.5	18.1	22.5	41
91	after	M	20	98	37.9	16.6	22.4	41
92	after	F	23	104	39.9	19.5	21.7	39
93	after	F	22	103	37.9	17.4	21.8	40
94	after	M	21	99	37.8	17.2	22.5	42
95	after	M	22	98	38.3	17.3	22.1	41
96	after	M	23	97	37.9	16.2	21.5	40
97	after	F	25	102	39.7	18.1	21.3	41
98	after	M	23	102	37.6	17.6	21.2	41
99	after	F	22	101	37	16.3	20.8	40
100	after	F	21	101	40.2	18.7	20.6	39
101	after	M	24	99	37.3	16.8	21.4	38
102	after	M	21	99	37.7	17	21.2	42
103	after	M	20	96	39.5	18.7	22	41
104	after	M	23	98	37.7	17.5	21	39
105	after	M	23	102	39	17.5	22.1	41
106	after	M	19	97	38.6	18	21.7	39
107	after	M	23	101	39.6	18.1	22.5	41
108	after	M	22	100	36.3	16	20.8	39
109	after	M	23	97	41.1	20.1	22.2	42
110	after	F	23	104	40	18.5	22.7	42
111	after	F	25	104	41	19.2	22.8	42
112	after	M	23	100	39.8	19.3	22.6	42
113	after	F	22	102	39.1	18.7	23	42
114	after	M	20	97	39.4	17.9	20.9	40
115	after	M	23	100	39.2	18	22.5	41
116	after	M	20	98	37	16.6	21.2	39
117	after	F	35	101	39.6	18.4	21.7	40
118	after	F	37.3	104	41	19.2	22	42
119	after	M	29.5	100	38.8	17.9	21.8	40
120	after	F	42	101	41	18.6	22	42
121	after	F	33	101	38.1	16.9	22.2	41
122	after	F	27	98	39.1	17.8	20.9	41
123	after	F	35	103	40	18.9	22.8	41
124	after	F	22	102	37.4	16.3	20.9	39
125	after	F	22	102	38.4	17.6	22	40
126	after	M	20	97	38.2	17.4	22.5	40
127	after	M	22	99	37.4	17.7	21	39
128	after	M	23.2	99	38.6	17.7	21.5	42
129	after	M	20.2	95	37.3	16.7	20.5	39
130	after	M	20.6	97	38.5	17.8	22.8	42
131	after	M	20.5	99	38.8	17.8	22.2	41
132	after	M	20	101	39.1	18.2	22.4	41
133	after	F	24.4	106	38.8	17.8	21.6	40
134	after	M	20.5	100	40.5	19	22.5	42
135	after	M	20.4	101	39.8	18.4	21.3	40
136	after	M	19.5	98	39.5	18.5	22.3	41
137	after	F	24.7	104	38.4	17.3	21.3	42
138	after	M	19.9	99	38.7	17.7	21.3	42
139	after	M	21.2	99	38.2	17	21.7	40
140	after	F	22	101	39.8	18.3	22.3	42
141	after	M	19	98	37.3	16.8	20.5	39
142	after	M	18.1	95	38.1	17.8	20.7	38
143	after	M	18.6	94	36.7	17.1	21.7	40
144	after	F	19.7	103	40	18.9	21.8	40
145	after	M	18.4	94	38.1	17.6	22.2	40
146	after	M	33	101	38.2	16.4	22.4	42
147	after	F	27.4	100	39.9	17.7	20.8	40
148	after	F	35	103	38.2	17.3	21.1	41
149	after	F	25.2	99	42.3	20.5	22.2	44
150	after	M	27.2	99	36.8	16.5	19.9	37
151	after	F	29.2	101	38.6	17.5	21.3	40
152	after	F	28.4	99	38.2	16.5	20.9	39
153	after	M	29.1	98	37.3	16.3	21.5	42
154	after	F	33.5	100	39.7	17.3	22.3	43
155	after	F	27.4	101	39.7	17.4	23.5	43
156	after	F	27.8	104	38.9	17	22	41
157	after	F	35.9	101	39.8	18	23.2	43
158	before	F	24		37.6	17	21.3	40
159	before	F	21		38	16.9	21.4	40
160	before	M	21		37.5	16.4	20.9	40
161	before	M	21		38.7	17.8	23.1	41
162	before	M	20		37.4	16.5	22.1	40
163	before	F	23		39.1	18	23.3	43
164	before	F	21		37.6	17.4	21.6	40
165	before	F	24		41.3	18.6		39
166	before	M	23		37.6	16.9	21.5	39
167	before	M	22		38.9	18.4	23.3	42
168	before	F	20		38.1	17.2	21.1	40
169	before	M	23		37.3	16.8	21.7	40
170	before	M	21.8		36.4	16.3	21.4	40
171	before	M	21.1		39.3	17.4	24.4	43
172	before	M	21		38	16.7	20.8	38
173	before	M	21		38.6	17.7	22.2	41
174	before	M	21		38.1	17.5	21.1	39
175	before	F	21		38.2	17.2	19.7	37
176	before	M	21		38.2	16.7	21.9	41
177	before	M	18.8		38.8	18	22	40
178	before	F	21.9		40.7	19.5	21.7	42
179	before	F	22		39.7	17.7	22.4	42
180	before	M	19		37.6	17.1	22.3	40
181	before	F	21		38.1	16.7	22.6	41
182	before	F	22		41	18.9	23.6	43
183	before	F	25		41.5	17.2	23.1	42
184	before	F	21.7		38.8	17.9	21.8	40
185	before	M	21.9		39	17.4	22.8	42
186	before	M	20	100	38.8	17.6	21.3	40
187	before	M	21.9		37.4	16.3	20.4	38
188	before	M	20.3		37.5	17.3	20.6	38
189	before	F	22	96	39.6	18.9	22.8	42
190	before	M	27	94	37.3	16.1	21.5	40
191	before	F	24	104	40.3	18.3	23.6	43
192	before	M	20.4	98	39.3	17.8	21.3	40
193	before	M	21.2		35.9	15.1	20.1	38
194	before	F	23	97	38	18.4	22.6	42
195	before	F	21	101	39.4	17.9	22.8	42
196	before	M	20.5	101	39.4	18.4	23.1	43
197	before	F	24	102	38.9	17.9	22.5	41
198	before	M	21.6		38.3	17.5	20.9	39
199	before	M	21		39.2	17.7	22.4	42
200	before	M	22.3	97	38.5	17	22	41
201	before	M	21	100	39.2	17.8	22.5	42
202	before	F	22	99	37.9	17.1	20.7	38
203	before	F	22.8	96	38.5	17	21.5	40
204	before	M	21.5	92	36.9	15.8	21.6	40
205	before	M	19		38.6	17.7	21.1	39
206	before	F	37.4	101	37.7	17.1	22.2	41
207	before	F	23.4	103	38.8	17.7	22	40
208	before	M	19.7		39.2	18.4	21.5	40
209	before	M	17	94	37.2	17.2	19.4	37
210	before	F	19	100	38.9	17.6	21.4	41
211	before	M	21	96	39.5	18	21.6	40
212	before	M	19	96	38.6	17.1	22.3	41
213	before	F	24	100	39	18.9	20.7	39
214	before	M	22.6	95	38.9	17	21.5	40
215	before	M	21	95	38.8	18	21.5	39
216	before	M	24	98	39.7	18.7	22.2	40
217	before	M	21	97	37.1	16.7	20.5	38
218	before	F	23	98	40.2	18.7	22.4	43
219	before	F	28	100	39.8	18.3	23.2	42
220	before	M	22	96	38.2	17.8	20.8	40
221	before	F	27	103	40.4	18.5	23.9	43
222	before	F	21	102	39.2	18.2	22.5	41
223	before	M	20	95	37	17.1	21.4	40
224	before	F	23	99	37.6	16.8	22.2	41
225	before	M	20	98	38.2	17.7	21.4	41
226	before	M	20	99	39	17.8	22.6	41
227	before	F	25.3	103	39.4	18.5	22.9	42
228	before	F	24.7	100	39.7	18.3	22.3	42
229	before	F	23	102	38.3	17.3	22	40
230	before	F	23	101	38.7	17.5	22.3	42
231	before	F	23.2	96	37.9	17.4	20.1	38
232	before	M	26	95	39	17	20.7	38
233	before	M	24	98	36.6	16.1	21.2	40
234	before	M	19	95	37.9	16.8	21.3	39
235	before	M	20.5	97	38.8	17.8	21.2	39
236	before	F	24.5	98	39.3	18.5	22	40
237	before	M	22	93	37.3	16.4	20.7	42
238	before	M	22	95	38.4	16.9	21.2	40
239	before	F	22.1	98	39.7	18.6	22.3	41
240	before	M	23.5	93	38.5	17.6	22.3	41
241	before	M	21	96	37.7	16.6	21.7	40
242	before	M	21.2	95	37.4	17.4	21	38
243	before	F	23	98	37.9	16.8	22.6	41
244	before	F	20.7	98	40.1	19.8	24.2	43
245	before	F	24	103	37.6	16.4	21.1	40
246	before	F	25	99	40.5	18	22	41
247	before	F	22.8	96	37.8	17.2	21.4	41
248	before	M	22.3	100	37.8	16.7	21.3	40
249	before	M	25	98	38.4	17.3	21.5	40
250	before	M	24	96	39.3	18.7	22.4	41
251	before	F	23.6	98	39	17.1	23.4	42
252	before	M	18	94	36.2	16	21.6	40
253	before	F	22	100	39.2	18.5	20.3	38
254	before	M	22.2	96	37.3	17.1	20.8	39
255	before	F	23.3	101	39.6	18.4	21.6	40
256	before	M	21.8	97	39.3	18.4	20.8	39
257	before	M	23	98	38	17.3	20.7	39
258	before	M	23	94	38.8	15.6	20.3	38
259	before	M	23	95	38.2	17.1	22.5	41
260	before	M	25	99	40.1	19.1	22.5	42
261	before	M	23	96	38.6	17	20	40
262	before	M	21	100	38.3	17.9	21.7	41
263	before	M	22	96	39.4	18.4	21.1	41
264	before	M	23	93	38.5	16.8	20.9	40
265	before	F	26	100	40.4	19.2	22.7	41
266	before	M	22	94	38.5	17.6	20.7	40
267	before	M	24	98	38.4	17.1	22.5	41
268	before	F	21	100	40.1	19.4	22	41
269	before	M	22	97	38.3	17.8	22.1	42
270	before	M	25	98	39	17.6	22.5	41
271	before	F	25	103	40.2	19.1	24.1	44
272	before	F	26	98	38	16.6	22.3	41
273	before	M	25	99	39	17.4	22	40
274	before	M	21	94	37.8	17.2	20.9	40
275	before	F	23	101	39.8	18.5	22.7	41
276	before	M	26	97	38.8	17.5	20.9	40
277	before	M	22	98	38.2	17	22.1	42
278	before	F	27	102	40.1	18.9	23.2	42
279	before	F	25	97	39.6	18.3	21.7	40
280	before	M	26	99	40.1	18.4	21.6	40
281	before	F	25	101	38.6	17.7	22	42
282	before	M	22	98	36.2	16.1	20.6	38
283	before	F	24	101	38.4	17.6	21.6	40
284	before	M	20	97	35.8	16	20.8	41
285	before	M	25	94	37.4	16	21.7	41
286	before	F	27	101	40.1	19.1	21.5	41
287	before	M	24	94	40.9	19.1	22.7	42
288	before	F	27	96	39.7	17.7	22.7	41
289	before	M	23	98	37.3	16.5	20.7	38
290	before	M	24	97	38.4	16.8	21.1	40
291	before	M	21	98	37.8	16.7	20.5	38
292	before	M	23	99	37.7	16.2	21.6	40
293	before	F	21.9	100	38	17.3	21.8	41
294	before	F	22	101	38.5	18.5	22.1	41
295	before	M	20	95	37	16.7	21.9	40
296	before	M	21	98	40.2	19	21.5	41
297	before	M	20	97	38.6	17.4	22.1	41
298	before	M	19	94	37.8	17.4	21.4	40
299	before	F	23	98	40.7	19.4	23	41
300	before	M	21	99	38.7	17.9	20.5	42
301	before	F	23	98	38.2	17.8	22.7	41
302	before	F	23	100	38.6	17.8	21.5	40
303	before	M	22	96	39	17.9	22.8	42
304	before	F	23	101	40.4	19.7	23.2	42
305	before	F	23	95	36	16.3	20.5	39
306	before	F	22	103	38.7	18.7	21.8	40
307	before	F	24	99	39.2	18.4	21.9	41
308	before	M	23	97	38.7	17.8	19.5	39
309	before	M	23	98	39	17.7	21.7	39
310	before	M	23	97	40	19.5	21.8	42
311	before	F	26	102	39.9	18.3	21.7	40
312	before	F	22	98	39.8	20	21.1	38
313	before	F	23	102	40.7	19.9	21.8	41
314	before	F	28	101	38.8	17.8	22.6	42
315	before	F	27	103	39	18.2	22.7	42
316	before	F	25	102	40.1	18.3	23	42
317	before	F	24	100	38.5	17	21.4	42
318	before	M	21	99	38.1	17.4	21.3	39
319	before	M	22	94	37.8	17.3	21.6	40
320	before	M	21	95	36.7	16.6	20.3	39
321	before	F	23	96	38.4	17.6	20.8
322	before	F	25.6	99	39	17.6	22	39
323	before	F	22	100	40.1	19.2	23.8	42
324	before	M	21	96	38.2	16.9	21.3	40
325	before	M	21.7	97	39.8	18.2	20.1	40
326	before	F	26	101	39.8	17.7	22.4	41
327	before	M	25	97	39.2	18.8	21.7	40
328	before	M	23	95	38.5	16.9	21.8	40
329	before	M	23	96	38	16.2	22	42
330	before	F	27	101	38.7	17.9	21.9	42
331	before	M	19	93	37.2	16.1	22	42
332	before	F	23	101	39.4	17.5	21.5	40
333	before	M	24	97	37.1	15.7	21.3	41
334	before	F	24	98	37	16.8	21.9	41
335	before	F	19	100	40.4	18.3	22.4	43
336	before	M	25	97	38.9	17.9	21.8	40
337	before	M	21	94	38.1	16.6	20.9	39
338	before	M	21	97	38.6	17	21.1	39
339	before	M	20	95	38.3	17	21.7	40
340	before	M	19	97	39.3	17.6	22	41
341	before	M	18	99	37.9	17.5	21.2	39
342	before	M	22	95	37.9	16.9	21.3	39
343	before	F	26	101	39.1	17.5	21.3	39
344	before	M	24	98	38.4	18.1	21	40
345	before	F	24	104	38.6	17.5	22.5	42
346	before	F	26	99	38.9	17.4	22.6	41
347	before	M	21	98	38.3	17.7	22.5	40
348	before	F	24.2	100	40.2	19.4	22.2	42
